# Supplementary material for: Spatiotemporal Dynamics of Pro-Inflammatory Mediator Expression in Pelteobagrus vachelli During Ichthyophthiriasis: A 40-Day Longitudinal Study of IL-1β, IL-6, and SAA
Source: Animals (Basel). 2025 May 28;15(11):1577. doi: 10.3390/ani15111577 (PMC12153630; doi:10.3390/ani15111577)
Supplement: Supplementary file 1 [file animals-15-01577-s001.zip]

Archive with 1 entries (1 files):
- animals-3621793-supplementary.pdf
